# Supplementary material for: Ba3Al2B12O24: a beryllium-free member of the Sr2Be2B2O7 family with a 2∞[B12Al2O28] double-layered structure
Source: Chem Sci. 2025 Sep 4;16(38):17766–71. doi: 10.1039/d5sc03854e (PMC12409481; doi:10.1039/d5sc03854e)
Supplement: SC-016-D5SC03854E-s002 [file SC-016-D5SC03854E-s002.cif]

# Supplementary Information (SI) for Chemical Science.
# This journal is © The Royal Society of Chemistry 2025

####################################################################### 
# 
# This file contains crystal structure data downloaded from the 
# Cambridge Structural Database (CSD) hosted by the Cambridge 
# Crystallographic Data Centre (CCDC).
# 
# Full information about CCDC data access policies and citation 
# guidelines are available at http://www.ccdc.cam.ac.uk/access/V1 
# 
# Audit and citation data items may have been added by the CCDC. 
# Please retain this information to preserve the provenance of 
# this file and to allow appropriate attribution of the data. 
# 
#######################################################################

data_Ba3Al2B12O24
_database_code_depnum_ccdc_archive 'CCDC 2480204'
loop_
_audit_author_name
_audit_author_address
'Xiaorong Liu'
;Tianjin University of Technology
China
;
_audit_update_record             
;
2025-08-13 deposited with the CCDC.	2025-08-25 downloaded from the CCDC.
;

_audit_creation_method           SHELXL-2018/3
_shelx_SHELXL_version_number     2018/3
_chemical_name_systematic        Ba3Al2B12O24
_chemical_name_common            ?
_chemical_melting_point          ?
_chemical_formula_moiety         ?
_chemical_formula_sum            'Al2 B12 Ba3 O24'
_chemical_formula_weight         979.70

loop_
_atom_type_symbol
_atom_type_description
_atom_type_scat_dispersion_real
_atom_type_scat_dispersion_imag
_atom_type_scat_source
Ba Ba -0.3244 2.2819 'International Tables Vol C Tables 4.2.6.8 and 6.1.1.4'
Al Al 0.0645 0.0514 'International Tables Vol C Tables 4.2.6.8 and 6.1.1.4'
B B 0.0013 0.0007 'International Tables Vol C Tables 4.2.6.8 and 6.1.1.4'
O O 0.0106 0.0060 'International Tables Vol C Tables 4.2.6.8 and 6.1.1.4'

_space_group_crystal_system      monoclinic
_space_group_IT_number           9
_space_group_name_H-M_alt        'C c'
_space_group_name_Hall           'C -2yc'

_shelx_space_group_comment       
;
The symmetry employed for this shelxl refinement is uniquely defined
by the following loop, which should always be used as a source of
symmetry information in preference to the above space-group names.
They are only intended as comments.
;

loop_
_space_group_symop_operation_xyz
'x, y, z'
'x, -y, z+1/2'
'x+1/2, y+1/2, z'
'x+1/2, -y+1/2, z+1/2'

_cell_length_a                   7.0957(10)
_cell_length_b                   12.1687(17)
_cell_length_c                   22.545(3)
_cell_angle_alpha                90
_cell_angle_beta                 91.046(3)
_cell_angle_gamma                90
_cell_volume                     1946.4(5)
_cell_formula_units_Z            4
_cell_measurement_temperature    273(2)
_cell_measurement_reflns_used    4622
_cell_measurement_theta_min      3.32
_cell_measurement_theta_max      27.52

_exptl_crystal_description       layer
_exptl_crystal_colour            white
_exptl_crystal_density_meas      ?
_exptl_crystal_density_method    ?
_exptl_crystal_density_diffrn    3.343
_exptl_crystal_F_000             1784
_exptl_transmission_factor_min   ?
_exptl_transmission_factor_max   ?
_exptl_crystal_size_max          0.066
_exptl_crystal_size_mid          0.045
_exptl_crystal_size_min          0.041
_exptl_absorpt_coefficient_mu    6.220
_shelx_estimated_absorpt_T_min   0.684
_shelx_estimated_absorpt_T_max   0.785
_exptl_absorpt_correction_type   ?
_exptl_absorpt_correction_T_min  ?
_exptl_absorpt_correction_T_max  ?
_exptl_absorpt_process_details   ?
_exptl_absorpt_special_details   ?
_diffrn_ambient_temperature      273(2)
_diffrn_radiation_wavelength     0.71073
_diffrn_radiation_type           MoK\a
_diffrn_source                   ?
_diffrn_measurement_device_type  Bruker
_diffrn_measurement_method       ?
_diffrn_detector_area_resol_mean ?
_diffrn_reflns_number            11765
_diffrn_reflns_av_unetI/netI     0.0575
_diffrn_reflns_av_R_equivalents  0.0486
_diffrn_reflns_limit_h_min       -8
_diffrn_reflns_limit_h_max       9
_diffrn_reflns_limit_k_min       -15
_diffrn_reflns_limit_k_max       15
_diffrn_reflns_limit_l_min       -29
_diffrn_reflns_limit_l_max       29
_diffrn_reflns_theta_min         3.324
_diffrn_reflns_theta_max         27.596
_diffrn_reflns_theta_full        25.242
_diffrn_measured_fraction_theta_max 0.998
_diffrn_measured_fraction_theta_full 0.999
_diffrn_reflns_Laue_measured_fraction_max 0.998
_diffrn_reflns_Laue_measured_fraction_full 0.999
_diffrn_reflns_point_group_measured_fraction_max 0.968
_diffrn_reflns_point_group_measured_fraction_full 0.979
_reflns_number_total             4367
_reflns_number_gt                4017
_reflns_threshold_expression     'I > 2\s(I)'
_reflns_Friedel_coverage         0.936
_reflns_Friedel_fraction_max     0.937
_reflns_Friedel_fraction_full    0.958

_reflns_special_details          
;
 Reflections were merged by SHELXL according to the crystal
 class for the calculation of statistics and refinement.
 
 _reflns_Friedel_fraction is defined as the number of unique
 Friedel pairs measured divided by the number that would be
 possible theoretically, ignoring centric projections and
 systematic absences. Completness statistics refer to single and
 composite reflections containing twin component 1 only.
;

_computing_data_collection       ?
_computing_cell_refinement       ?
_computing_data_reduction        ?
_computing_structure_solution    'SHELXT 2018/2 (Sheldrick, 2018)'
_computing_structure_refinement  'SHELXL-2018/3 (Sheldrick, 2018)'
_computing_molecular_graphics    ?
_computing_publication_material  ?
_refine_special_details          
;
 Refined as a 2-component inversion twin.
;
_refine_ls_structure_factor_coef Fsqd
_refine_ls_matrix_type           full
_refine_ls_weighting_scheme      calc
_refine_ls_weighting_details     
'w=1/[\s^2^(Fo^2^)+(0.0153P)^2^+17.1270P] where P=(Fo^2^+2Fc^2^)/3'
_atom_sites_solution_primary     ?
_atom_sites_solution_secondary   ?
_atom_sites_solution_hydrogens   .
_refine_ls_hydrogen_treatment    undef
_refine_ls_extinction_method     none
_refine_ls_extinction_coef       .
_refine_ls_abs_structure_details 
;
 Refined as an inversion twin.
;
_refine_ls_abs_structure_Flack   0.11(3)
_chemical_absolute_configuration ?
_refine_ls_number_reflns         4367
_refine_ls_number_parameters     371
_refine_ls_number_restraints     2
_refine_ls_R_factor_all          0.0442
_refine_ls_R_factor_gt           0.0363
_refine_ls_wR_factor_ref         0.0733
_refine_ls_wR_factor_gt          0.0688
_refine_ls_goodness_of_fit_ref   1.067
_refine_ls_restrained_S_all      1.067
_refine_ls_shift/su_max          0.001
_refine_ls_shift/su_mean         0.000

loop_
_atom_site_label
_atom_site_type_symbol
_atom_site_fract_x
_atom_site_fract_y
_atom_site_fract_z
_atom_site_U_iso_or_equiv
_atom_site_adp_type
_atom_site_occupancy
_atom_site_site_symmetry_order
_atom_site_calc_flag
_atom_site_refinement_flags_posn
_atom_site_refinement_flags_adp
_atom_site_refinement_flags_occupancy
_atom_site_disorder_assembly
_atom_site_disorder_group
Ba1 Ba 0.17875(12) 0.88260(7) 0.48110(5) 0.0355(2) Uani 1 1 d . . . . .
Ba2 Ba 0.36494(9) 0.56104(6) 0.68784(4) 0.01733(16) Uani 1 1 d . . . . .
Ba3 Ba 0.09943(8) 0.64690(6) 0.30302(4) 0.01819(17) Uani 1 1 d . . . . .
Al1 Al -0.1310(5) 0.3944(3) 0.65820(17) 0.0158(8) Uani 1 1 d . . . . .
Al2 Al 0.6127(5) 0.8147(3) 0.34028(19) 0.0177(8) Uani 1 1 d . . . . .
B1 B 0.5960(19) 0.6958(11) 0.5603(7) 0.017(3) Uani 1 1 d . . . . .
B2 B 0.733(2) 0.7345(13) 0.4547(7) 0.022(3) Uani 1 1 d . . . . .
B3 B 0.000(2) 0.4982(12) 0.5557(7) 0.022(3) Uani 1 1 d . . . . .
B4 B 0.315(2) 0.5236(13) 0.4376(7) 0.024(3) Uani 1 1 d . . . . .
B5 B 0.293(2) 0.5914(13) 0.5412(7) 0.019(3) Uani 1 1 d . . . . .
B6 B 0.043(2) 0.6253(12) 0.4700(6) 0.017(3) Uani 1 1 d . . . . .
B7 B 0.9120(19) 0.6127(12) 0.6911(6) 0.015(3) Uani 1 1 d . . . . .
B8 B 1.0025(19) 0.8048(12) 0.6853(7) 0.016(3) Uani 1 1 d . . . . .
B9 B 0.678(2) 0.7511(12) 0.6642(7) 0.019(3) Uani 1 1 d . . . . .
B10 B 0.6517(19) 0.5929(12) 0.3105(6) 0.016(3) Uani 1 1 d . . . . .
B11 B 0.739(2) 0.4011(12) 0.3204(7) 0.017(3) Uani 1 1 d . . . . .
B12 B 0.412(2) 0.4558(12) 0.3346(7) 0.017(3) Uani 1 1 d . . . . .
O1 O 1.0496(12) 0.6927(7) 0.6881(5) 0.020(2) Uani 1 1 d . . . . .
O2 O 0.4318(12) 0.4718(8) 0.3989(4) 0.025(2) Uani 1 1 d . . . . .
O3 O 0.4673(12) 0.5622(7) 0.3050(4) 0.0174(19) Uani 1 1 d . . . . .
O4 O -0.0536(14) 0.5341(8) 0.4991(4) 0.024(2) Uani 1 1 d . . . . .
O5 O -0.1242(12) 0.4295(8) 0.5837(4) 0.021(2) Uani 1 1 d . . . . .
O6 O 0.7878(12) 0.5120(7) 0.3197(5) 0.022(2) Uani 1 1 d . . . . .
O7 O 0.2289(12) 0.4275(7) 0.3121(4) 0.0164(18) Uani 1 1 d . . . . .
O8 O 0.8178(11) 0.8312(6) 0.6900(4) 0.0163(19) Uani 1 1 d . . . . .
O9 O 0.9695(11) 0.5065(7) 0.6985(4) 0.0168(18) Uani 1 1 d . . . . .
O10 O 0.4930(11) 0.7798(7) 0.6832(4) 0.0174(19) Uani 1 1 d . . . . .
O11 O 0.7276(11) 0.6405(7) 0.6878(4) 0.0155(18) Uani 1 1 d . . . . .
O12 O 0.3694(14) 0.5160(8) 0.4954(4) 0.024(2) Uani 1 1 d . . . . .
O13 O 0.1711(12) 0.5282(7) 0.5809(4) 0.0196(19) Uani 1 1 d . . . . .
O14 O 0.8728(13) 0.3224(7) 0.3224(5) 0.024(2) Uani 1 1 d . . . . .
O15 O 1.1323(12) 0.8820(7) 0.6759(4) 0.021(2) Uani 1 1 d . . . . .
O16 O 0.5537(12) 0.3713(7) 0.3172(4) 0.020(2) Uani 1 1 d . . . . .
O17 O 0.1565(13) 0.5782(8) 0.4184(4) 0.024(2) Uani 1 1 d . . . . .
O18 O 0.1805(12) 0.6766(7) 0.5105(4) 0.0198(19) Uani 1 1 d . . . . .
O19 O 0.7120(12) 0.6973(7) 0.3080(4) 0.020(2) Uani 1 1 d . . . . .
O20 O 0.6299(14) 0.7992(8) 0.4168(5) 0.031(2) Uani 1 1 d . . . . .
O21 O 0.6392(16) 0.6944(11) 0.5019(5) 0.046(3) Uani 1 1 d . . . . .
O22 O 0.9142(14) 0.7070(8) 0.4433(5) 0.026(2) Uani 1 1 d . . . . .
O23 O 0.7046(13) 0.7502(7) 0.6001(4) 0.021(2) Uani 1 1 d . . . . .
O24 O 0.4440(13) 0.6347(7) 0.5782(4) 0.0208(19) Uani 1 1 d . . . . .

loop_
_atom_site_aniso_label
_atom_site_aniso_U_11
_atom_site_aniso_U_22
_atom_site_aniso_U_33
_atom_site_aniso_U_23
_atom_site_aniso_U_13
_atom_site_aniso_U_12
Ba1 0.0407(5) 0.0261(4) 0.0388(6) 0.0089(4) -0.0202(4) -0.0120(4)
Ba2 0.0160(3) 0.0151(3) 0.0209(4) 0.0009(3) -0.0004(3) -0.0003(3)
Ba3 0.0158(4) 0.0157(3) 0.0230(4) 0.0005(3) -0.0013(3) 0.0008(3)
Al1 0.0151(18) 0.0148(19) 0.017(2) 0.0001(16) -0.0006(16) -0.0016(14)
Al2 0.0131(18) 0.0152(18) 0.025(2) -0.0003(16) 0.0010(16) -0.0003(13)
B1 0.010(6) 0.018(7) 0.022(8) 0.005(6) 0.002(5) 0.001(5)
B2 0.027(8) 0.028(8) 0.010(7) -0.004(6) -0.005(6) -0.011(6)
B3 0.026(8) 0.020(7) 0.021(8) 0.002(6) -0.004(6) -0.010(6)
B4 0.025(8) 0.030(8) 0.018(8) -0.003(6) 0.012(7) -0.006(6)
B5 0.023(8) 0.024(8) 0.011(7) 0.003(6) 0.002(6) 0.003(6)
B6 0.021(7) 0.021(7) 0.010(7) 0.010(6) -0.004(6) -0.001(5)
B7 0.017(7) 0.019(7) 0.008(6) 0.005(5) 0.000(6) -0.008(5)
B8 0.011(6) 0.019(7) 0.018(7) 0.004(6) 0.001(5) 0.004(5)
B9 0.021(7) 0.016(7) 0.021(8) 0.006(6) -0.001(6) -0.006(5)
B10 0.013(7) 0.023(7) 0.014(7) -0.004(6) 0.001(6) 0.000(5)
B11 0.017(7) 0.019(7) 0.016(7) 0.002(6) 0.002(6) 0.000(5)
B12 0.020(7) 0.018(7) 0.014(7) -0.001(6) -0.002(6) -0.004(5)
O1 0.017(5) 0.012(4) 0.031(5) 0.002(4) -0.001(4) -0.003(3)
O2 0.021(5) 0.030(5) 0.023(5) -0.001(4) -0.002(4) -0.003(4)
O3 0.012(4) 0.016(4) 0.024(5) 0.007(4) -0.001(4) -0.001(3)
O4 0.032(5) 0.023(5) 0.018(5) 0.005(4) -0.001(4) -0.009(4)
O5 0.018(5) 0.021(5) 0.023(5) 0.007(4) -0.003(4) -0.004(4)
O6 0.013(4) 0.017(4) 0.036(6) 0.004(4) -0.006(4) 0.002(3)
O7 0.014(4) 0.017(4) 0.018(5) -0.002(4) 0.000(4) -0.003(3)
O8 0.014(5) 0.007(4) 0.027(5) -0.001(4) -0.005(4) -0.005(3)
O9 0.017(4) 0.014(4) 0.019(5) 0.000(4) -0.001(4) 0.004(3)
O10 0.013(4) 0.015(4) 0.024(5) 0.004(4) 0.001(4) 0.004(3)
O11 0.006(4) 0.014(4) 0.026(5) 0.001(4) 0.001(4) -0.002(3)
O12 0.033(6) 0.022(5) 0.017(5) -0.001(4) 0.001(4) 0.004(4)
O13 0.022(5) 0.023(5) 0.014(4) 0.002(4) -0.006(4) -0.007(4)
O14 0.021(5) 0.015(4) 0.036(6) 0.001(4) 0.000(4) 0.002(3)
O15 0.017(5) 0.019(5) 0.029(5) 0.002(4) 0.004(4) -0.005(4)
O16 0.016(5) 0.017(4) 0.027(5) -0.003(4) 0.005(4) 0.002(3)
O17 0.030(5) 0.028(5) 0.013(5) -0.002(4) 0.000(4) -0.003(4)
O18 0.021(5) 0.018(4) 0.020(5) 0.006(4) -0.001(4) -0.008(3)
O19 0.019(5) 0.010(4) 0.030(5) 0.003(4) 0.001(4) -0.002(3)
O20 0.028(5) 0.033(6) 0.031(6) 0.000(5) 0.007(5) -0.006(4)
O21 0.040(7) 0.074(9) 0.023(6) 0.002(6) 0.007(5) -0.022(6)
O22 0.026(5) 0.020(5) 0.031(6) 0.004(4) -0.001(4) -0.004(4)
O23 0.024(5) 0.022(5) 0.018(5) -0.002(4) -0.001(4) -0.008(3)
O24 0.020(5) 0.023(5) 0.020(5) -0.002(4) 0.002(4) -0.005(4)

_geom_special_details            
;
 All esds (except the esd in the dihedral angle between two l.s. planes)
 are estimated using the full covariance matrix.  The cell esds are taken
 into account individually in the estimation of esds in distances, angles
 and torsion angles; correlations between esds in cell parameters are only
 used when they are defined by crystal symmetry.  An approximate (isotropic)
 treatment of cell esds is used for estimating esds involving l.s. planes.
;

loop_
_geom_bond_atom_site_label_1
_geom_bond_atom_site_label_2
_geom_bond_distance
_geom_bond_site_symmetry_2
_geom_bond_publ_flag
Ba1 O18 2.593(9) . ?
Ba1 O4 2.673(9) 3 ?
Ba1 O5 2.741(9) 3 ?
Ba1 O2 2.750(9) 3_455 ?
Ba1 O12 2.754(10) 3_455 ?
Ba1 O22 2.959(10) 1_455 ?
Ba1 B3 3.139(15) 3 ?
Ba1 B4 3.235(17) 3_455 ?
Ba1 B6 3.284(15) . ?
Ba2 O24 2.697(9) . ?
Ba2 O11 2.749(8) . ?
Ba2 O1 2.752(9) 1_455 ?
Ba2 O13 2.784(9) . ?
Ba2 O10 2.815(9) . ?
Ba2 O8 2.817(8) 3_445 ?
Ba2 O9 2.898(8) 1_455 ?
Ba2 O15 2.904(9) 3_445 ?
Ba2 O7 2.984(9) 2_565 ?
Ba2 O3 3.111(9) 2_565 ?
Ba2 B9 3.257(14) . ?
Ba2 B8 3.268(14) 3_445 ?
Ba3 O17 2.755(9) . ?
Ba3 O16 2.769(9) 3_455 ?
Ba3 O6 2.785(9) 1_455 ?
Ba3 O3 2.806(9) . ?
Ba3 O19 2.821(9) 1_455 ?
Ba3 O7 2.830(8) . ?
Ba3 O14 2.912(9) 3_455 ?
Ba3 O10 2.930(9) 4_464 ?
Ba3 O8 3.018(9) 4_464 ?
Ba3 O9 3.133(9) 2_464 ?
Ba3 B10 3.252(14) 1_455 ?
Ba3 B11 3.270(15) 3_455 ?
Al1 O5 1.735(10) . ?
Al1 O10 1.738(9) 3_445 ?
Al1 O15 1.740(10) 3_345 ?
Al1 O9 1.780(9) 1_455 ?
Al2 O7 1.728(9) 3 ?
Al2 O20 1.738(11) . ?
Al2 O14 1.745(10) 3_455 ?
Al2 O19 1.757(10) . ?
B1 O23 1.346(17) . ?
B1 O21 1.358(18) . ?
B1 O24 1.377(15) . ?
B2 O21 1.356(18) . ?
B2 O22 1.358(18) . ?
B2 O20 1.364(19) . ?
B3 O5 1.374(17) . ?
B3 O13 1.381(17) . ?
B3 O4 1.395(18) . ?
B4 O12 1.355(19) . ?
B4 O2 1.368(18) . ?
B4 O17 1.370(19) . ?
B5 O24 1.443(18) . ?
B5 O13 1.474(17) . ?
B5 O18 1.475(17) . ?
B5 O12 1.489(17) . ?
B6 O18 1.463(17) . ?
B6 O4 1.466(16) . ?
B6 O22 1.472(17) 1_455 ?
B6 O17 1.538(18) . ?
B7 O11 1.352(16) . ?
B7 O9 1.364(16) . ?
B7 O1 1.381(15) . ?
B8 O15 1.336(16) . ?
B8 O8 1.355(16) . ?
B8 O1 1.405(16) . ?
B9 O10 1.432(17) . ?
B9 O23 1.460(18) . ?
B9 O11 1.488(16) . ?
B9 O8 1.501(16) . ?
B10 O19 1.342(16) . ?
B10 O3 1.364(16) . ?
B10 O6 1.392(16) . ?
B11 O14 1.348(16) . ?
B11 O16 1.366(17) . ?
B11 O6 1.392(17) . ?
B12 O7 1.426(16) . ?
B12 O2 1.468(17) . ?
B12 O16 1.496(17) . ?
B12 O3 1.512(16) . ?

loop_
_geom_angle_atom_site_label_1
_geom_angle_atom_site_label_2
_geom_angle_atom_site_label_3
_geom_angle
_geom_angle_site_symmetry_1
_geom_angle_site_symmetry_3
_geom_angle_publ_flag
O18 Ba1 O4 128.9(3) . 3 ?
O18 Ba1 O5 89.2(3) . 3 ?
O4 Ba1 O5 51.5(3) 3 3 ?
O18 Ba1 O2 123.6(3) . 3_455 ?
O4 Ba1 O2 105.8(3) 3 3_455 ?
O5 Ba1 O2 142.7(3) 3 3_455 ?
O18 Ba1 O12 122.7(3) . 3_455 ?
O4 Ba1 O12 98.1(3) 3 3_455 ?
O5 Ba1 O12 100.0(3) 3 3_455 ?
O2 Ba1 O12 49.2(3) 3_455 3_455 ?
O18 Ba1 O22 51.4(3) . 1_455 ?
O4 Ba1 O22 170.8(3) 3 1_455 ?
O5 Ba1 O22 134.8(3) 3 1_455 ?
O2 Ba1 O22 72.4(3) 3_455 1_455 ?
O12 Ba1 O22 87.5(3) 3_455 1_455 ?
O18 Ba1 B3 107.2(3) . 3 ?
O4 Ba1 B3 26.2(3) 3 3 ?
O5 Ba1 B3 25.9(3) 3 3 ?
O2 Ba1 B3 129.2(3) 3_455 3 ?
O12 Ba1 B3 104.2(4) 3_455 3 ?
O22 Ba1 B3 158.1(3) 1_455 3 ?
O18 Ba1 B4 126.2(3) . 3_455 ?
O4 Ba1 B4 103.9(4) 3 3_455 ?
O5 Ba1 B4 122.5(3) 3 3_455 ?
O2 Ba1 B4 24.8(4) 3_455 3_455 ?
O12 Ba1 B4 24.5(3) 3_455 3_455 ?
O22 Ba1 B4 78.3(3) 1_455 3_455 ?
B3 Ba1 B4 119.4(4) 3 3_455 ?
O18 Ba1 B6 25.5(3) . . ?
O4 Ba1 B6 151.1(3) 3 . ?
O5 Ba1 B6 114.0(3) 3 . ?
O2 Ba1 B6 98.2(3) 3_455 . ?
O12 Ba1 B6 109.7(3) 3_455 . ?
O22 Ba1 B6 26.6(3) 1_455 . ?
B3 Ba1 B6 132.6(4) 3 . ?
B4 Ba1 B6 104.6(4) 3_455 . ?
O24 Ba2 O11 70.9(3) . . ?
O24 Ba2 O1 89.5(3) . 1_455 ?
O11 Ba2 O1 123.8(3) . 1_455 ?
O24 Ba2 O13 50.3(3) . . ?
O11 Ba2 O13 119.9(3) . . ?
O1 Ba2 O13 72.3(3) 1_455 . ?
O24 Ba2 O10 65.1(3) . . ?
O11 Ba2 O10 50.6(2) . . ?
O1 Ba2 O10 73.3(2) 1_455 . ?
O13 Ba2 O10 105.0(3) . . ?
O24 Ba2 O8 111.9(3) . 3_445 ?
O11 Ba2 O8 117.4(2) . 3_445 ?
O1 Ba2 O8 118.8(2) 1_455 3_445 ?
O13 Ba2 O8 79.4(3) . 3_445 ?
O10 Ba2 O8 167.9(2) . 3_445 ?
O24 Ba2 O9 111.7(3) . 1_455 ?
O11 Ba2 O9 171.3(3) . 1_455 ?
O1 Ba2 O9 49.0(2) 1_455 1_455 ?
O13 Ba2 O9 64.8(3) . 1_455 ?
O10 Ba2 O9 122.2(2) . 1_455 ?
O8 Ba2 O9 69.9(2) 3_445 1_455 ?
O24 Ba2 O15 91.0(3) . 3_445 ?
O11 Ba2 O15 69.6(2) . 3_445 ?
O1 Ba2 O15 165.8(3) 1_455 3_445 ?
O13 Ba2 O15 97.2(3) . 3_445 ?
O10 Ba2 O15 119.6(2) . 3_445 ?
O8 Ba2 O15 48.3(2) 3_445 3_445 ?
O9 Ba2 O15 118.1(2) 1_455 3_445 ?
O24 Ba2 O7 157.1(2) . 2_565 ?
O11 Ba2 O7 107.6(3) . 2_565 ?
O1 Ba2 O7 72.2(3) 1_455 2_565 ?
O13 Ba2 O7 131.1(2) . 2_565 ?
O10 Ba2 O7 95.8(2) . 2_565 ?
O8 Ba2 O7 89.4(3) 3_445 2_565 ?
O9 Ba2 O7 66.6(2) 1_455 2_565 ?
O15 Ba2 O7 110.2(3) 3_445 2_565 ?
O24 Ba2 O3 152.7(3) . 2_565 ?
O11 Ba2 O3 88.0(3) . 2_565 ?
O1 Ba2 O3 117.1(3) 1_455 2_565 ?
O13 Ba2 O3 140.4(2) . 2_565 ?
O10 Ba2 O3 114.6(2) . 2_565 ?
O8 Ba2 O3 62.1(2) 3_445 2_565 ?
O9 Ba2 O3 91.8(2) 1_455 2_565 ?
O15 Ba2 O3 64.8(3) 3_445 2_565 ?
O7 Ba2 O3 45.6(2) 2_565 2_565 ?
O24 Ba2 B9 57.3(3) . . ?
O11 Ba2 B9 27.0(3) . . ?
O1 Ba2 B9 98.3(3) 1_455 . ?
O13 Ba2 B9 106.7(3) . . ?
O10 Ba2 B9 26.0(3) . . ?
O8 Ba2 B9 142.1(3) 3_445 . ?
O9 Ba2 B9 147.2(3) 1_455 . ?
O15 Ba2 B9 94.0(3) 3_445 . ?
O7 Ba2 B9 110.7(3) 2_565 . ?
O3 Ba2 B9 109.4(3) 2_565 . ?
O24 Ba2 B8 103.5(3) . 3_445 ?
O11 Ba2 B8 93.2(3) . 3_445 ?
O1 Ba2 B8 143.0(3) 1_455 3_445 ?
O13 Ba2 B8 89.5(3) . 3_445 ?
O10 Ba2 B8 143.6(3) . 3_445 ?
O8 Ba2 B8 24.3(3) 3_445 3_445 ?
O9 Ba2 B8 94.2(3) 1_455 3_445 ?
O15 Ba2 B8 24.1(3) 3_445 3_445 ?
O7 Ba2 B8 99.4(3) 2_565 3_445 ?
O3 Ba2 B8 59.3(3) 2_565 3_445 ?
B9 Ba2 B8 118.0(4) . 3_445 ?
O17 Ba3 O16 101.9(3) . 3_455 ?
O17 Ba3 O6 78.3(3) . 1_455 ?
O16 Ba3 O6 118.1(3) 3_455 1_455 ?
O17 Ba3 O3 75.7(3) . . ?
O16 Ba3 O3 118.1(3) 3_455 . ?
O6 Ba3 O3 121.5(3) 1_455 . ?
O17 Ba3 O19 98.9(3) . 1_455 ?
O16 Ba3 O19 70.4(3) 3_455 1_455 ?
O6 Ba3 O19 49.2(3) 1_455 1_455 ?
O3 Ba3 O19 170.5(2) . 1_455 ?
O17 Ba3 O7 66.6(3) . . ?
O16 Ba3 O7 163.9(3) 3_455 . ?
O6 Ba3 O7 72.0(3) 1_455 . ?
O3 Ba3 O7 49.6(2) . . ?
O19 Ba3 O7 121.2(2) 1_455 . ?
O17 Ba3 O14 89.7(3) . 3_455 ?
O16 Ba3 O14 48.6(3) 3_455 3_455 ?
O6 Ba3 O14 160.1(3) 1_455 3_455 ?
O3 Ba3 O14 69.5(3) . 3_455 ?
O19 Ba3 O14 118.8(3) 1_455 3_455 ?
O7 Ba3 O14 117.8(2) . 3_455 ?
O17 Ba3 O10 173.5(3) . 4_464 ?
O16 Ba3 O10 77.1(3) 3_455 4_464 ?
O6 Ba3 O10 96.4(3) 1_455 4_464 ?
O3 Ba3 O10 110.5(3) . 4_464 ?
O19 Ba3 O10 74.6(3) 1_455 4_464 ?
O7 Ba3 O10 115.6(2) . 4_464 ?
O14 Ba3 O10 94.3(3) 3_455 4_464 ?
O17 Ba3 O8 139.0(3) . 4_464 ?
O16 Ba3 O8 94.2(2) 3_455 4_464 ?
O6 Ba3 O8 126.0(3) 1_455 4_464 ?
O3 Ba3 O8 63.5(2) . 4_464 ?
O19 Ba3 O8 122.0(2) 1_455 4_464 ?
O7 Ba3 O8 88.5(2) . 4_464 ?
O14 Ba3 O8 73.2(3) 3_455 4_464 ?
O10 Ba3 O8 47.4(2) 4_464 4_464 ?
O17 Ba3 O9 124.4(3) . 2_464 ?
O16 Ba3 O9 129.9(3) 3_455 2_464 ?
O6 Ba3 O9 61.8(3) 1_455 2_464 ?
O3 Ba3 O9 93.1(2) . 2_464 ?
O19 Ba3 O9 83.4(2) 1_455 2_464 ?
O7 Ba3 O9 65.4(2) . 2_464 ?
O14 Ba3 O9 137.4(3) 3_455 2_464 ?
O10 Ba3 O9 54.6(2) 4_464 2_464 ?
O8 Ba3 O9 64.3(2) 4_464 2_464 ?
O17 Ba3 B10 91.0(3) . 1_455 ?
O16 Ba3 B10 94.4(3) 3_455 1_455 ?
O6 Ba3 B10 25.2(3) 1_455 1_455 ?
O3 Ba3 B10 146.6(3) . 1_455 ?
O19 Ba3 B10 24.2(3) 1_455 1_455 ?
O7 Ba3 B10 97.0(3) . 1_455 ?
O14 Ba3 B10 142.1(3) 3_455 1_455 ?
O10 Ba3 B10 82.7(3) 4_464 1_455 ?
O8 Ba3 B10 125.4(3) 4_464 1_455 ?
O9 Ba3 B10 69.1(3) 2_464 1_455 ?
O17 Ba3 B11 97.8(3) . 3_455 ?
O16 Ba3 B11 24.4(3) 3_455 3_455 ?
O6 Ba3 B11 141.4(3) 1_455 3_455 ?
O3 Ba3 B11 93.7(3) . 3_455 ?
O19 Ba3 B11 94.8(3) 1_455 3_455 ?
O7 Ba3 B11 141.9(3) . 3_455 ?
O14 Ba3 B11 24.3(3) 3_455 3_455 ?
O10 Ba3 B11 84.0(3) 4_464 3_455 ?
O8 Ba3 B11 81.9(3) 4_464 3_455 ?
O9 Ba3 B11 137.6(3) 2_464 3_455 ?
B10 Ba3 B11 118.7(4) 1_455 3_455 ?
O5 Al1 O10 119.3(5) . 3_445 ?
O5 Al1 O15 106.7(5) . 3_345 ?
O10 Al1 O15 109.9(5) 3_445 3_345 ?
O5 Al1 O9 106.7(5) . 1_455 ?
O10 Al1 O9 104.7(5) 3_445 1_455 ?
O15 Al1 O9 109.2(5) 3_345 1_455 ?
O5 Al1 Ba3 151.4(3) . 2_565 ?
O10 Al1 Ba3 52.0(3) 3_445 2_565 ?
O15 Al1 Ba3 101.6(4) 3_345 2_565 ?
O9 Al1 Ba3 58.8(3) 1_455 2_565 ?
O7 Al2 O20 115.2(5) 3 . ?
O7 Al2 O14 110.0(5) 3 3_455 ?
O20 Al2 O14 106.6(5) . 3_455 ?
O7 Al2 O19 107.2(5) 3 . ?
O20 Al2 O19 107.6(5) . . ?
O14 Al2 O19 110.2(5) 3_455 . ?
O23 B1 O21 121.1(12) . . ?
O23 B1 O24 120.8(12) . . ?
O21 B1 O24 118.0(12) . . ?
O21 B2 O22 122.7(14) . . ?
O21 B2 O20 115.7(14) . . ?
O22 B2 O20 121.5(13) . . ?
O5 B3 O13 122.6(13) . . ?
O5 B3 O4 116.4(12) . . ?
O13 B3 O4 121.0(12) . . ?
O5 B3 Ba1 60.6(7) . 3_445 ?
O13 B3 Ba1 164.4(11) . 3_445 ?
O4 B3 Ba1 57.9(6) . 3_445 ?
O12 B4 O2 114.7(13) . . ?
O12 B4 O17 123.6(13) . . ?
O2 B4 O17 121.7(14) . . ?
O12 B4 Ba1 57.4(7) . 3_545 ?
O2 B4 Ba1 57.4(7) . 3_545 ?
O17 B4 Ba1 176.9(10) . 3_545 ?
O24 B5 O13 106.1(11) . . ?
O24 B5 O18 113.9(12) . . ?
O13 B5 O18 109.3(11) . . ?
O24 B5 O12 110.7(11) . . ?
O13 B5 O12 108.9(11) . . ?
O18 B5 O12 108.0(11) . . ?
O24 B5 Ba2 51.2(6) . . ?
O13 B5 Ba2 54.9(6) . . ?
O18 B5 Ba2 127.6(9) . . ?
O12 B5 Ba2 124.4(8) . . ?
O18 B6 O4 110.8(10) . . ?
O18 B6 O22 111.7(11) . 1_455 ?
O4 B6 O22 113.7(11) . 1_455 ?
O18 B6 O17 106.2(11) . . ?
O4 B6 O17 108.2(11) . . ?
O22 B6 O17 105.8(10) 1_455 . ?
O18 B6 Ba1 49.8(6) . . ?
O4 B6 Ba1 145.8(9) . . ?
O22 B6 Ba1 64.3(6) 1_455 . ?
O17 B6 Ba1 104.9(7) . . ?
O11 B7 O9 122.0(11) . . ?
O11 B7 O1 120.4(12) . . ?
O9 B7 O1 117.6(11) . . ?
O11 B7 Ba2 174.4(9) . 1_655 ?
O9 B7 Ba2 61.9(6) . 1_655 ?
O1 B7 Ba2 55.9(6) . 1_655 ?
O15 B8 O8 121.1(11) . . ?
O15 B8 O1 121.7(11) . . ?
O8 B8 O1 117.1(11) . . ?
O15 B8 Ba2 62.5(7) . 3 ?
O8 B8 Ba2 58.9(6) . 3 ?
O1 B8 Ba2 174.9(9) . 3 ?
O10 B9 O23 115.7(11) . . ?
O10 B9 O11 109.0(10) . . ?
O23 B9 O11 108.3(11) . . ?
O10 B9 O8 109.2(11) . . ?
O23 B9 O8 106.9(10) . . ?
O11 B9 O8 107.4(10) . . ?
O10 B9 Ba2 59.5(6) . . ?
O23 B9 Ba2 104.9(8) . . ?
O11 B9 Ba2 57.1(5) . . ?
O8 B9 Ba2 147.8(9) . . ?
O10 B9 Ba3 58.1(7) . 4_565 ?
O23 B9 Ba3 159.0(9) . 4_565 ?
O11 B9 Ba3 92.4(8) . 4_565 ?
O8 B9 Ba3 61.8(6) . 4_565 ?
Ba2 B9 Ba3 89.1(4) . 4_565 ?
O19 B10 O3 124.1(12) . . ?
O19 B10 O6 117.1(11) . . ?
O3 B10 O6 118.8(12) . . ?
O19 B10 Ba3 59.6(6) . 1_655 ?
O3 B10 Ba3 170.8(9) . 1_655 ?
O6 B10 Ba3 58.3(6) . 1_655 ?
O14 B11 O16 119.3(12) . . ?
O14 B11 O6 121.0(12) . . ?
O16 B11 O6 119.7(11) . . ?
O14 B11 Ba3 62.8(7) . 3_545 ?
O16 B11 Ba3 56.8(6) . 3_545 ?
O6 B11 Ba3 171.8(10) . 3_545 ?
O7 B12 O2 117.0(12) . . ?
O7 B12 O16 110.7(10) . . ?
O2 B12 O16 107.3(11) . . ?
O7 B12 O3 107.0(11) . . ?
O2 B12 O3 107.5(10) . . ?
O16 B12 O3 106.9(10) . . ?
O7 B12 Ba3 59.2(6) . . ?
O2 B12 Ba3 100.0(8) . . ?
O16 B12 Ba3 152.3(9) . . ?
O3 B12 Ba3 58.5(6) . . ?
O7 B12 Ba2 63.8(7) . 2_564 ?
O2 B12 Ba2 175.9(9) . 2_564 ?
O16 B12 Ba2 75.7(7) . 2_564 ?
O3 B12 Ba2 68.6(6) . 2_564 ?
Ba3 B12 Ba2 76.9(3) . 2_564 ?
B7 O1 B8 121.2(11) . . ?
B7 O1 Ba2 99.5(8) . 1_655 ?
B8 O1 Ba2 139.3(8) . 1_655 ?
B4 O2 B12 130.0(11) . . ?
B4 O2 Ba1 97.9(9) . 3_545 ?
B12 O2 Ba1 131.5(8) . 3_545 ?
B10 O3 B12 116.8(10) . . ?
B10 O3 Ba3 142.3(8) . . ?
B12 O3 Ba3 94.1(7) . . ?
B10 O3 Ba2 114.7(8) . 2_564 ?
B12 O3 Ba2 84.4(7) . 2_564 ?
Ba3 O3 Ba2 87.8(2) . 2_564 ?
B3 O4 B6 121.7(11) . . ?
B3 O4 Ba1 95.9(7) . 3_445 ?
B6 O4 Ba1 142.3(8) . 3_445 ?
B3 O5 Al1 128.5(9) . . ?
B3 O5 Ba1 93.5(8) . 3_445 ?
Al1 O5 Ba1 138.0(5) . 3_445 ?
B10 O6 B11 121.1(10) . . ?
B10 O6 Ba3 96.5(7) . 1_655 ?
B11 O6 Ba3 140.3(8) . 1_655 ?
B12 O7 Al2 119.9(8) . 3_445 ?
B12 O7 Ba3 95.2(7) . . ?
Al2 O7 Ba3 128.3(4) 3_445 . ?
B12 O7 Ba2 90.8(7) . 2_564 ?
Al2 O7 Ba2 123.2(4) 3_445 2_564 ?
Ba3 O7 Ba2 89.9(2) . 2_564 ?
B8 O8 B9 116.7(11) . . ?
B8 O8 Ba2 96.8(7) . 3 ?
B9 O8 Ba2 135.7(7) . 3 ?
B8 O8 Ba3 126.8(8) . 4_565 ?
B9 O8 Ba3 92.2(7) . 4_565 ?
Ba2 O8 Ba3 89.4(2) 3 4_565 ?
B7 O9 Al1 123.2(8) . 1_655 ?
B7 O9 Ba2 93.5(7) . 1_655 ?
Al1 O9 Ba2 120.8(4) 1_655 1_655 ?
B7 O9 Ba3 137.7(8) . 2_665 ?
Al1 O9 Ba3 92.1(3) 1_655 2_665 ?
Ba2 O9 Ba3 85.8(2) 1_655 2_665 ?
B9 O10 Al1 124.0(8) . 3 ?
B9 O10 Ba2 94.5(7) . . ?
Al1 O10 Ba2 127.5(4) 3 . ?
B9 O10 Ba3 97.4(8) . 4_565 ?
Al1 O10 Ba3 100.1(4) 3 4_565 ?
Ba2 O10 Ba3 109.4(3) . 4_565 ?
B7 O11 B9 117.9(10) . . ?
B7 O11 Ba2 144.8(8) . . ?
B9 O11 Ba2 95.9(7) . . ?
B4 O12 B5 121.6(11) . . ?
B4 O12 Ba1 98.1(8) . 3_545 ?
B5 O12 Ba1 138.0(8) . 3_545 ?
B3 O13 B5 114.4(11) . . ?
B3 O13 Ba2 144.2(9) . . ?
B5 O13 Ba2 99.4(7) . . ?
B11 O14 Al2 136.7(9) . 3_545 ?
B11 O14 Ba3 92.9(8) . 3_545 ?
Al2 O14 Ba3 129.8(4) 3_545 3_545 ?
B8 O15 Al1 140.2(9) . 3_655 ?
B8 O15 Ba2 93.4(7) . 3 ?
Al1 O15 Ba2 126.2(4) 3_655 3 ?
B11 O16 B12 117.1(10) . . ?
B11 O16 Ba3 98.8(7) . 3_545 ?
B12 O16 Ba3 142.0(7) . 3_545 ?
B11 O16 Ba2 110.9(8) . 2_564 ?
B12 O16 Ba2 78.2(7) . 2_564 ?
Ba3 O16 Ba2 101.0(3) 3_545 2_564 ?
B4 O17 B6 112.3(10) . . ?
B4 O17 Ba3 123.4(8) . . ?
B6 O17 Ba3 122.1(7) . . ?
B6 O18 B5 110.0(10) . . ?
B6 O18 Ba1 104.6(7) . . ?
B5 O18 Ba1 143.1(8) . . ?
B10 O19 Al2 128.5(9) . . ?
B10 O19 Ba3 96.2(7) . 1_655 ?
Al2 O19 Ba3 126.3(4) . 1_655 ?
B2 O20 Al2 135.3(10) . . ?
B2 O21 B1 151.6(13) . . ?
B2 O22 B6 132.2(11) . 1_655 ?
B2 O22 Ba1 111.5(8) . 1_655 ?
B6 O22 Ba1 89.1(7) 1_655 1_655 ?
B1 O23 B9 125.4(10) . . ?
B1 O24 B5 127.1(11) . . ?
B1 O24 Ba2 128.7(8) . . ?
B5 O24 Ba2 104.2(7) . . ?

_refine_diff_density_max         0.983
_refine_diff_density_min         -0.992
_refine_diff_density_rms         0.196

_shelx_res_file                  
;
TITL 77777_a.res in Cc
    77777_a.res
    created by SHELXL-2018/3 at 10:28:57 on 12-Jul-2025
REM Old TITL 77777 in Cc
REM SHELXT solution in Cc: R1 0.088, Rweak 0.031, Alpha 0.024
REM <I/s>   0.809 for   98 systematic absences,  Orientation as input
REM Flack x =  0.134 ( 0.016 ) from  1639 Parsons' quotients
REM Formula found by SHELXT:  Al2 B19 Ba3 O17
CELL  0.71073   7.0957  12.1687  22.5455   90.000   91.046   90.000
ZERR   4.000   0.0010   0.0017   0.0034    0.000    0.003    0.000
LATT -7
SYMM X, -Y, 1/2+Z
SFAC BA AL B O
UNIT 12 8 48 96
TEMP 0
L.S. 10
BOND
SIZE 0.041 0.045 0.066
TWIN
ACTA
LIST 4
FMAP 2
PLAN 20
WGHT    0.015300   17.127003
BASF   0.10561
FVAR       0.15716
BA1   1    0.178747    0.882604    0.481102    11.00000    0.04072    0.02610 =
         0.03884    0.00892   -0.02020   -0.01196
BA2   1    0.364940    0.561038    0.687835    11.00000    0.01601    0.01507 =
         0.02088    0.00087   -0.00044   -0.00026
BA3   1    0.099432    0.646896    0.303018    11.00000    0.01577    0.01571 =
         0.02301    0.00054   -0.00133    0.00077
AL1   2   -0.131026    0.394442    0.658203    11.00000    0.01509    0.01479 =
         0.01739    0.00005   -0.00059   -0.00164
AL2   2    0.612726    0.814654    0.340282    11.00000    0.01311    0.01518 =
         0.02486   -0.00026    0.00102   -0.00034
B1    3    0.596012    0.695809    0.560331    11.00000    0.01043    0.01841 =
         0.02218    0.00522    0.00204    0.00093
B2    3    0.732912    0.734459    0.454696    11.00000    0.02674    0.02766 =
         0.01015   -0.00364   -0.00472   -0.01144
B3    3   -0.000285    0.498165    0.555705    11.00000    0.02632    0.01958 =
         0.02056    0.00190   -0.00392   -0.00980
B4    3    0.315262    0.523640    0.437599    11.00000    0.02479    0.03009 =
         0.01840   -0.00326    0.01192   -0.00581
B5    3    0.293482    0.591380    0.541183    11.00000    0.02253    0.02383 =
         0.01144    0.00296    0.00179    0.00265
B6    3    0.043148    0.625305    0.470021    11.00000    0.02053    0.02056 =
         0.00977    0.00985   -0.00362   -0.00109
B7    3    0.911967    0.612722    0.691096    11.00000    0.01748    0.01937 =
         0.00822    0.00480    0.00039   -0.00768
B8    3    1.002501    0.804804    0.685315    11.00000    0.01052    0.01931 =
         0.01776    0.00405    0.00061    0.00368
B9    3    0.677969    0.751114    0.664202    11.00000    0.02065    0.01575 =
         0.02148    0.00559   -0.00101   -0.00597
B10   3    0.651706    0.592902    0.310453    11.00000    0.01284    0.02263 =
         0.01361   -0.00394    0.00053    0.00006
B11   3    0.739292    0.401142    0.320403    11.00000    0.01740    0.01876 =
         0.01551    0.00162    0.00200    0.00025
B12   3    0.411814    0.455779    0.334550    11.00000    0.02017    0.01818 =
         0.01382   -0.00094   -0.00211   -0.00439
O1    4    1.049582    0.692728    0.688102    11.00000    0.01675    0.01225 =
         0.03132    0.00186   -0.00147   -0.00273
O2    4    0.431842    0.471779    0.398895    11.00000    0.02137    0.02955 =
         0.02302   -0.00088   -0.00227   -0.00257
O3    4    0.467286    0.562221    0.304954    11.00000    0.01184    0.01599 =
         0.02429    0.00694   -0.00067   -0.00092
O4    4   -0.053625    0.534123    0.499113    11.00000    0.03205    0.02285 =
         0.01835    0.00464   -0.00130   -0.00867
O5    4   -0.124190    0.429507    0.583672    11.00000    0.01783    0.02105 =
         0.02302    0.00682   -0.00334   -0.00368
O6    4    0.787790    0.511999    0.319750    11.00000    0.01262    0.01708 =
         0.03627    0.00369   -0.00639    0.00214
O7    4    0.228942    0.427459    0.312127    11.00000    0.01370    0.01721 =
         0.01824   -0.00223   -0.00033   -0.00269
O8    4    0.817844    0.831218    0.689985    11.00000    0.01443    0.00722 =
         0.02714   -0.00064   -0.00539   -0.00546
O9    4    0.969481    0.506536    0.698466    11.00000    0.01719    0.01364 =
         0.01939    0.00005   -0.00087    0.00413
O10   4    0.492958    0.779789    0.683233    11.00000    0.01265    0.01512 =
         0.02445    0.00359    0.00128    0.00388
O11   4    0.727562    0.640458    0.687811    11.00000    0.00598    0.01450 =
         0.02600    0.00067    0.00100   -0.00220
O12   4    0.369406    0.515985    0.495413    11.00000    0.03328    0.02194 =
         0.01724   -0.00083    0.00146    0.00394
O13   4    0.171070    0.528186    0.580853    11.00000    0.02213    0.02254 =
         0.01382    0.00165   -0.00556   -0.00746
O14   4    0.872791    0.322370    0.322409    11.00000    0.02083    0.01451 =
         0.03633    0.00144   -0.00039    0.00166
O15   4    1.132259    0.882050    0.675885    11.00000    0.01707    0.01867 =
         0.02850    0.00199    0.00397   -0.00451
O16   4    0.553739    0.371306    0.317157    11.00000    0.01556    0.01697 =
         0.02651   -0.00290    0.00474    0.00222
O17   4    0.156544    0.578158    0.418401    11.00000    0.03044    0.02794 =
         0.01337   -0.00173    0.00001   -0.00346
O18   4    0.180539    0.676618    0.510528    11.00000    0.02119    0.01789 =
         0.02043    0.00576   -0.00078   -0.00811
O19   4    0.711981    0.697270    0.307972    11.00000    0.01922    0.01049 =
         0.03045    0.00294    0.00059   -0.00176
O20   4    0.629922    0.799182    0.416824    11.00000    0.02820    0.03262 =
         0.03130   -0.00048    0.00679   -0.00571
O21   4    0.639212    0.694386    0.501885    11.00000    0.04035    0.07358 =
         0.02293    0.00230    0.00674   -0.02177
O22   4    0.914228    0.707011    0.443296    11.00000    0.02598    0.02048 =
         0.03060    0.00387   -0.00149   -0.00411
O23   4    0.704627    0.750229    0.600125    11.00000    0.02405    0.02181 =
         0.01837   -0.00218   -0.00059   -0.00816
O24   4    0.443956    0.634660    0.578232    11.00000    0.01975    0.02318 =
         0.01961   -0.00165    0.00167   -0.00511
HKLF 4


REM  77777_a.res in Cc
REM wR2 = 0.073299, GooF = S = 1.06739, Restrained GooF = 1.06712 for all data
REM R1 = 0.036328 for 4017 Fo > 4sig(Fo) and 0.044152 for all 4367 data
REM 371 parameters refined using 2 restraints

END

WGHT      0.0150     17.2958

REM Highest difference peak  0.983,  deepest hole -0.992,  1-sigma level  0.196
Q1    1   0.0366  0.6357  0.3893  11.00000  0.05    0.98
Q2    1   0.2809  0.6564  0.3133  11.00000  0.05    0.92
Q3    1   0.1794  0.5397  0.6805  11.00000  0.05    0.83
Q4    1   0.4605  0.5000  0.7210  11.00000  0.05    0.80
Q5    1   0.3032  0.8852  0.4977  11.00000  0.05    0.77
Q6    1   0.4629  0.6830  0.3673  11.00000  0.05    0.76
Q7    1   0.3006  0.9434  0.4190  11.00000  0.05    0.75
Q8    1   1.0388  0.8413  0.5814  11.00000  0.05    0.70
Q9    1  -0.0870  0.6550  0.2890  11.00000  0.05    0.67
Q10   1  -0.1983  0.2769  0.6180  11.00000  0.05    0.67
Q11   1   0.1476  0.6016  0.2511  11.00000  0.05    0.66
Q12   1   1.0182  0.9654  0.6116  11.00000  0.05    0.66
Q13   1   0.7868  0.8558  0.4712  11.00000  0.05    0.66
Q14   1   0.3679  0.4200  0.6107  11.00000  0.05    0.65
Q15   1   0.5831  0.6516  0.6715  11.00000  0.05    0.65
Q16   1   0.3918  0.5583  0.6409  11.00000  0.05    0.65
Q17   1   0.1923  0.7300  0.3389  11.00000  0.05    0.64
Q18   1   0.8498  0.5097  0.3909  11.00000  0.05    0.64
Q19   1   0.9670  0.2547  0.3027  11.00000  0.05    0.64
Q20   1   0.9378  0.6650  0.6461  11.00000  0.05    0.63
;
_shelx_res_checksum              66342
